# Supplementary material for: Casein–Lecithin Nanoemulsions Co-Encapsulating Vitamin E and Carvacrol as Multifunctional Edible Coatings for Meat Preservation
Source: Gels. 2026 Apr 1;12(4):300. doi: 10.3390/gels12040300 (PMC13116382; doi:10.3390/gels12040300)
Supplement: Supplementary file 1 [file gels-12-00300-s001.zip]

Archive with 1 entries (1 files):
- gels-4199133-supplementary.pdf
